# Supplementary material for: Lung Organoids from hiPSCs Can Be Efficiently Transduced by Recombinant Adeno-Associated Viral and Adenoviral Vectors
Source: Biomedicines. 2025 Apr 4;13(4):879. doi: 10.3390/biomedicines13040879 (PMC12024971; doi:10.3390/biomedicines13040879)
Supplement: Supplementary file 1 [file biomedicines-13-00879-s001.zip]

Archive with 7 entries (7 files):
- Supplementary Figure S1.jpeg
- Supplementary Figure S2.jpeg
- Supplementary Figure S3.jpeg
- Supplementary Figure S4.jpeg
- Supplementary Figure S5.png
- Supplementary Figure S6.png
- Supplementary Table.jpeg
